# Supplementary material for: Thermo-Responsive Hyaluronan-Based Hydrogels Combined with Allogeneic Cytotherapeutics for the Treatment of Osteoarthritis
Source: Pharmaceutics. 2023 May 18;15(5):1528. doi: 10.3390/pharmaceutics15051528 (PMC10224378; doi:10.3390/pharmaceutics15051528)
Supplement: Supplementary file 1 [file pharmaceutics-15-01528-s001.zip]

Archive with 1 entries (1 files):
- pharmaceutics-2400595-supplementary.pdf
